# Supplementary material for: The Impact of Age on Outcomes in Seizure Hospitalizations—Analysis of a National Sample
Source: Neurol Int. 2025 Mar 4;17(3):39. doi: 10.3390/neurolint17030039 (PMC11944413; doi:10.3390/neurolint17030039)
Supplement: Supplementary file 1 [file neurolint-17-00039-s001.zip]

Archive with 1 entries (1 files):
- neurolint-3417421-supplementary.pdf
